# Supplementary material for: A Partially Hydrolyzed Whey Infant Formula Supports Appropriate Growth: A Randomized Controlled Non-Inferiority Trial
Source: Nutrients. 2020 Oct 6;12(10):3056. doi: 10.3390/nu12103056 (PMC7650565; doi:10.3390/nu12103056)
Supplement: Supplementary file 1 [file nutrients-12-03056-s001.zip]

Archive with 16 entries (16 files):
- Methods, Supplementary File 1.docx
- __MACOSX/._Methods, Supplementary File 1.docx
- Table, Supplementary File 2_new.docx
- __MACOSX/._Table, Supplementary File 2_new.docx
- Methods, Supplementary File 3_revised.docx
- __MACOSX/._Methods, Supplementary File 3_revised.docx
- Table, Supplementary File 4_new.docx
- __MACOSX/._Table, Supplementary File 4_new.docx
- Table, Supplementary File 5_new.docx
- __MACOSX/._Table, Supplementary File 5_new.docx
- Table, Supplementary File 6_new.docx
- __MACOSX/._Table, Supplementary File 6_new.docx
- Figure, Supplementary File 7_new.docx
- __MACOSX/._Figure, Supplementary File 7_new.docx
- Table, Supplementary File 8_new.docx
- __MACOSX/._Table, Supplementary File 8_new.docx
